# Supplementary material for: Genetic Diversity, Population Structure and Selection Signature in Begait Goats Revealed by Whole-Genome Sequencing
Source: Animals (Basel). 2024 Jan 18;14(2):307. doi: 10.3390/ani14020307 (PMC10812714; doi:10.3390/ani14020307)
Supplement: Supplementary file 1 [file animals-14-00307-s001.zip]

Archive with 4 entries (4 files):
- Figure S1.png
- Table Suplimentary 4.xlsx
- Table Supplementary 1.xlsx
- Table Supplementary 2 & 3.xlsx
