# Supplementary material for: Genetic Diversity, Population Structure and Selection Signature in Begait Goats Revealed by Whole-Genome Sequencing
Source: Animals (Basel). 2024 Jan 18;14(2):307. doi: 10.3390/ani14020307 (PMC10812714; doi:10.3390/ani14020307)
Supplement: Supplementary file 1 [file animals-14-00307-s001.zip › Table Suplimentary 4.xlsx]

## Sheet: GO-BP
Category	Term	Count	%	PValue	Genes	List Total	Pop Hits	Pop Total	Fold Enrichment	Bonferroni	Benjamini	FDR
GOTERM_BP_DIRECT	GO:0001525~angiogenesis	12	3.77358	0.00115907	NRP1, MEOX2, ID1, MAPK14, PLXDC1, ENPEP, CALCRL, EPHB3, POFUT1, MMP2, ANGPT4, MED1	276	223	16792	3.27393	0.841264	0.841264	1.92139
GOTERM_BP_DIRECT	GO:0005977~glycogen metabolic process	5	1.57233	0.00121055	PPP1R3D, PYGL, PHKG2, PPP1R1A, PCDH12	276	29	16792	10.4898	0.853732	0.617549	2.00593
GOTERM_BP_DIRECT	GO:0014911~positive regulation of smooth muscle cell migration	4	1.25786	0.00402932	NRP1, BCL2, CAMK2D, SRC	276	20	16792	12.1681	0.998351	0.881852	6.53109
GOTERM_BP_DIRECT	GO:0018105~peptidyl-serine phosphorylation	8	2.51572	0.0045267	SGK1, MAPK13, MAPK14, BCL2, CAMK2D, CHEK2, PRKCD, SRC	276	125	16792	3.8938	0.999254	0.834709	7.30889
GOTERM_BP_DIRECT	GO:0045648~positive regulation of erythrocyte differentiation	4	1.25786	0.00681733	ETS1, MAPK14, NCKAP1L, MED1	276	24	16792	10.1401	0.999981	0.885963	10.813
GOTERM_BP_DIRECT	GO:0043488~regulation of mRNA stability	7	2.20126	0.00695083	EIF4G1, PSMF1, RNASEL, PSMD12, DCP1A, PSMD2, PRKCD	276	103	16792	4.1348	0.999984	0.841961	11.0134
GOTERM_BP_DIRECT	GO:0001656~metanephros development	4	1.25786	0.00950348	IRX3, NIPBL, BCL2, BMP7	276	27	16792	9.01342	1	0.885236	14.7635
GOTERM_BP_DIRECT	GO:0043547~positive regulation of GTPase activity	18	5.66038	0.0120349	NGEF, DENND6A, LAMTOR1, ARHGEF26, BTC, DENND1A, NCKAP1L, NPRL2, RGS16, LLGL1, RGS20, ARHGAP5, GRIN2B, PLEKHG7, CAMK2D, RGSL1, GFRA2, ADGRB3	276	565	16792	1.93828	1	0.909455	18.3354
GOTERM_BP_DIRECT	GO:0048013~ephrin receptor signaling pathway	6	1.88679	0.0134836	EPHA5, NGEF, GRIN2B, EPHB3, MMP2, SRC	276	86	16792	4.24469	1	0.908716	20.3156
GOTERM_BP_DIRECT	GO:1900004~negative regulation of serine-type endopeptidase activity	3	0.943396	0.0158271	SPINK9, SPINK6, SPINK7	276	12	16792	15.2101	1	0.920488	23.4237
GOTERM_BP_DIRECT	GO:0007050~cell cycle arrest	7	2.20126	0.0286666	CAB39L, LAMTOR1, RASSF1, IL12A, GAS2, RBM38, CDK6	276	141	16792	3.02045	1	0.984948	38.5263
GOTERM_BP_DIRECT	GO:0048010~vascular endothelial growth factor receptor signaling pathway	5	1.57233	0.0304037	NRP1, MAPK13, MAPK14, NCKAP1L, SRC	276	72	16792	4.22504	1	0.983148	40.3398
GOTERM_BP_DIRECT	GO:0007413~axonal fasciculation	3	0.943396	0.0344055	RTN4, NRP1, EPHB3	276	18	16792	10.1401	1	0.986075	44.3279
GOTERM_BP_DIRECT	GO:0045666~positive regulation of neuron differentiation	5	1.57233	0.0391123	EIF4G1, IRX3, VWC2, BMP7, DNMT3B	276	78	16792	3.90004	1	0.98914	48.6978
GOTERM_BP_DIRECT	GO:0007130~synaptonemal complex assembly	3	0.943396	0.0457386	RAD21L1, SPO11, SYCP2	276	21	16792	8.69151	1	0.99294	54.3057
GOTERM_BP_DIRECT	GO:0060745~mammary gland branching involved in pregnancy	2	0.628931	0.0483332	ESR1, MED1	276	3	16792	40.5604	1	0.992655	56.3402
GOTERM_BP_DIRECT	GO:0035553~oxidative single-stranded RNA demethylation	2	0.628931	0.0483332	FTO, ALKBH5	276	3	16792	40.5604	1	0.992655	56.3402

## Sheet: GO-CC
Category	Term	Count	%	PValue	Genes	List Total	Pop Hits	Pop Total	Fold Enrichment	Bonferroni	Benjamini	FDR
GOTERM_CC_DIRECT	GO:0000922~spindle pole	7	2.20126	0.00835429	FAM110A, NUMA1, NIN, RASSF1, MAPK14, TPX2, TTC28	294	109	18224	3.98078	0.892641	0.892641	10.421
GOTERM_CC_DIRECT	GO:0005791~rough endoplasmic reticulum	5	1.57233	0.00904291	EPHA5, HM13, SNCA, RPN2, SLC7A11	294	51	18224	6.0771	0.910754	0.701259	11.2336
GOTERM_CC_DIRECT	GO:0005813~centrosome	14	4.40252	0.0209905	PPP4R3B, KIF3B, NIN, SLF1, OLA1, CDK6, MBNL1, TTC28, HEPACAM2, CAMK2N2, NUMA1, PROCR, ID1, NUP107	294	426	18224	2.03711	0.996457	0.847558	24.2913
GOTERM_CC_DIRECT	GO:0016020~membrane	48	15.0943	0.0253704	ITGAL, GALNT1, RPL19, HM13, NRP1, SLC6A2, PNPT1, SNCA, EEA1, VPS50, GRIN3A, EDEM2, PSMF1, ARHGAP5, MED28, BCL2, PSMD2, CAMK2D, CALCRL, RPN2, PPP1R14C, FNDC3A, NGEF, PTPRC, KIF3B, CCDC88A, PFKP, HTR4, ESR1, OLA1, NCKAP1L, GAS2, PNPLA1, OCIAD1, PRKCD, SLC7A11, EIF4G1, KSR2, SLC26A8, PSMD12, DCP1A, TENM3, REM1, NUP107, POFUT1, GIGYF2, RNF40, MED1	294	2200	18224	1.35243	0.998925	0.818935	28.6159
GOTERM_CC_DIRECT	GO:0005694~chromosome	6	1.88679	0.027293	NUMA1, RAD21L1, SETDB2, NSFL1C, TOP3A, SPO11	294	105	18224	3.54208	0.999364	0.770573	30.4412
GOTERM_CC_DIRECT	GO:0009986~cell surface	16	5.03145	0.0296605	PTPRC, ITGAL, CPM, NRP1, HM13, DEFB124, SLC6A2, TNFSF18, SLC7A11, GRIN2B, PROCR, P2RY1, DEFB116, ANTXR1, LRFN2, DEFB119	294	542	18224	1.82986	0.999668	0.7368	32.6295
GOTERM_CC_DIRECT	GO:0043025~neuronal cell body	11	3.45912	0.0318132	EPHA5, NUMA1, NRP1, PDE1B, PLXDC1, SNPH, CAMK2D, DENND1A, SIAH2, GRIN3A, HOMER2	294	315	18224	2.1646	0.999816	0.707283	34.564
GOTERM_CC_DIRECT	GO:0042995~cell projection	5	1.57233	0.0326877	RTN4, CFAP43, HCK, SCIN, SCN9A	294	75	18224	4.13243	0.999855	0.668798	35.3351
GOTERM_CC_DIRECT	GO:0005665~DNA-directed RNA polymerase II, core complex	3	0.943396	0.0332692	POLR2H, POLR2C, ZNF768	294	18	18224	10.3311	0.999877	0.632127	35.8431
GOTERM_CC_DIRECT	GO:0005913~cell-cell adherens junction	11	3.45912	0.0368257	EIF4G1, RTN4, SLK, FAT2, PFKP, LMO7, OLA1, FLNB, GIGYF2, SRC, EPN2	294	323	18224	2.11099	0.999954	0.631404	38.8712
GOTERM_CC_DIRECT	GO:0042383~sarcolemma	5	1.57233	0.0481825	DYSF, SLMAP, CACNB1, MYOT, SNTA1	294	85	18224	3.64626	0.999998	0.697037	47.6792
GOTERM_CC_DIRECT	GO:0005938~cell cortex	6	1.88679	0.0486076	NUMA1, RGS20, C2CD5, SCIN, SNCA, FLNB	294	123	18224	3.02373	0.999998	0.668635	47.9849

## Sheet: GO-MF
Category	Term	Count	%	PValue	Genes	List Total	Pop Hits	Pop Total	Fold Enrichment	Bonferroni	Benjamini	FDR
GOTERM_MF_DIRECT	GO:0003824~catalytic activity	9	2.83019	0.0108379	DCTD, PITRM1, NFS1, CDADC1, TGM3, TKT, SPO11, CDK5RAP1, MEST	271	188	16881	2.98204	0.99208	0.99208	14.2985
GOTERM_MF_DIRECT	GO:0035515~oxidative RNA demethylase activity	2	0.628931	0.0317337	FTO, ALKBH5	271	2	16881	62.2915	0.999999	0.999222	36.6583
GOTERM_MF_DIRECT	GO:0008270~zinc ion binding	28	8.80503	0.0349479	CPM, SNCA, LMO7, EEA1, PHF20, ENPEP, MMP2, ZNRF3, MMP24, GRIN2B, BRPF3, TRIM9, PITRM1, CDADC1, CPA3, RNF121, RNF13, DCTD, SETDB2, ESR1, UBR3, ZSWIM2, RASSF1, TOP3A, ZNF385B, SIAH2, CPB1, RNF40	271	1169	16881	1.49201	1	0.99483	39.5714
GOTERM_MF_DIRECT	GO:0030234~enzyme regulator activity	3	0.943396	0.040072	DCP1A, PSMD2, ATP6V1H	271	20	16881	9.34373	1	0.989322	43.9593
GOTERM_MF_DIRECT	GO:0042803~protein homodimerization activity	19	5.97484	0.0461901	CCDC88A, HM13, NFS1, EEA1, TKT, CHEK2, PRKG2, SDCBP2, HOMER2, PSMF1, SLK, ID1, PYGL, TRIM9, BCL2, TENM3, CAMK2D, RNF40, PITX2	271	730	16881	1.62129	1	0.984996	48.8101
GOTERM_MF_DIRECT	GO:0008047~enzyme activator activity	4	1.25786	0.0480339	DCP1A, PITRM1, PRKCD, MMP24	271	51	16881	4.88561	1	0.973819	50.1936
GOTERM_MF_DIRECT	GO:0004674~protein serine/threonine kinase activity	11	3.45912	0.0811669	SGK1, KSR2, SLK, MAPK13, PHKG2, MAPK14, STK35, CAMK2D, PRKG2, CHEK2, PRKCD	271	376	16881	1.82236	1	0.956373	69.8394

## Sheet: KEGG
Category	Term	PValue		Genes	Fold Enrichment	Bonferroni	Benjamini	FDR
KEGG_PATHWAY	hsa04261:Adrenergic signaling in cardiomyocytes	0.000725373	AGTR1, PPP1R1A,CACNB1, SCN7A,CACNA2D2	AGTR1, MAPK13, MAPK14, BCL2, PPP1R1A, CACNB1, CAMK2D, SCN7A, CACNA2D2, AKT3	4.05267	0.140094	0.140094	0.911173
KEGG_PATHWAY	hsa04015:Rap1 signaling pathway	0.012029		ITGAL, GRIN2B, ID1, MAPK13, MAPK14, P2RY1, FGF12, AKT3, SRC, ANGPT4	2.66318	0.919315	0.715949	14.1578
KEGG_PATHWAY	hsa05152:Tuberculosis	0.0130968		MAPK13, MAPK14, BCL2, CAMK2D, IL12A, ATP6V1H, EEA1, AKT3, SRC	2.84374	0.935567	0.599101	15.3208
KEGG_PATHWAY	hsa05169:Epstein-Barr virus infection	0.0209704		ITGAL, PSMD12, MAPK13, MAPK14, BCL2, PSMD2, AKT3	3.20892	0.987823	0.667813	23.4589
KEGG_PATHWAY	hsa04912:GnRH signaling pathway	0.0223983		MAPK13, MAPK14, CAMK2D, PRKCD, MMP2, SRC	3.68748	0.991012	0.610294	24.8553
KEGG_PATHWAY	hsa04922:Glucagon signaling pathway	0.0308406		PPP4R3B, PYGL, PHKG2, CAMK2D, AKT3, PCK1	3.3895	0.99852	0.662427	32.6429
