# Supplementary material for: Genetic Diversity, Population Structure and Selection Signature in Begait Goats Revealed by Whole-Genome Sequencing
Source: Animals (Basel). 2024 Jan 18;14(2):307. doi: 10.3390/ani14020307 (PMC10812714; doi:10.3390/ani14020307)
Supplement: Supplementary file 1 [file animals-14-00307-s001.zip › Table Supplementary 1.xlsx]

## Sheet: Genome
Evaluation of the sequencing data in five of the goat genome
Genom	Raw read	Clean read	Genome coverage (%)	Q30 percentage	GC percentage	Sequence depth
Abergele	2840442381	252066700	99.88	94.29	42.94	10x
Afar	3530306848	300102644	99.86	95.76	42.8	30x
Begait	4865169263	432174322	99.88	94.11	42.69	20x
Centeral highland	2677763758	238323758	99.88	94.37	42.69	10x
Meafure	1290825402	110876224	99.87	95.39	43.07	10x
Merged	15204507652	1333543648	99.88	94.78	43	16x
