# Supplementary material for: Genetic Diversity, Population Structure and Selection Signature in Begait Goats Revealed by Whole-Genome Sequencing
Source: Animals (Basel). 2024 Jan 18;14(2):307. doi: 10.3390/ani14020307 (PMC10812714; doi:10.3390/ani14020307)
Supplement: Supplementary file 1 [file animals-14-00307-s001.zip › Table Supplementary 2 & 3.xlsx]

## Sheet: Table S2
CHR	BIN_START	BIN_END	SNP	FST	Z(FST)
1	119700001	119900000	735	0.265489	7.92177
1	119600001	119800000	702	0.207937	5.96234
1	119800001	120000000	775	0.191523	5.40351
1	117000001	117200000	948	0.190212	5.35887
1	141900001	142100000	432	0.187572	5.26899
1	107100001	107300000	543	0.156566	4.21335
1	116900001	117100000	1156	0.151988	4.05749
1	116700001	116900000	1331	0.151663	4.04642
1	118900001	119100000	864	0.145005	3.81974
1	119000001	119200000	1097	0.139613	3.63616
1	118400001	118600000	644	0.138996	3.61516
1	64600001	64800000	903	0.136231	3.52102
1	112100001	112300000	1321	0.135883	3.50917
1	109800001	110000000	1161	0.128837	3.26928
1	82400001	82600000	388	0.128069	3.24313
1	107000001	107200000	422	0.125581	3.15843
1	109700001	109900000	878	0.124538	3.12292
1	99600001	99800000	1284	0.121049	3.00413
1	112200001	112400000	971	0.120884	2.99851
1	114400001	114600000	799	0.120647	2.99044
1	99400001	99600000	1445	0.119789	2.96123
1	116600001	116800000	1596	0.119502	2.95146
1	99300001	99500000	1668	0.118006	2.90053
1	99500001	99700000	1347	0.117011	2.86665
1	105500001	105700000	1001	0.116171	2.83805
1	114900001	115100000	909	0.111178	2.66806
1	64700001	64900000	851	0.106669	2.51454
1	82500001	82700000	446	0.106395	2.50522
1	119100001	119300000	1320	0.106256	2.50048
1	112000001	112200000	1754	0.10376	2.4155
1	118500001	118700000	688	0.102578	2.37526
1	114300001	114500000	881	0.10013	2.29192
1	118300001	118500000	791	0.0993534	2.26547
1	115200001	115400000	650	0.0991022	2.25692
1	106900001	107100000	382	0.099053	2.25525
1	115000001	115200000	797	0.098548	2.23805
1	116800001	117000000	1227	0.0985035	2.23654
1	114500001	114700000	804	0.0983879	2.2326
1	112300001	112500000	1016	0.0967514	2.17689
1	141800001	142000000	640	0.0949185	2.11448
1	111700001	111900000	1430	0.094734	2.1082
1	113200001	113400000	515	0.0925236	2.03295
1	75100001	75300000	1100	0.0914972	1.998
1	28200001	28400000	1143	0.089225	1.92064
1	117700001	117900000	654	0.0891613	1.91847
1	8200001	8400000	1336	0.0891189	1.91703
1	111800001	112000000	1661	0.0878018	1.87219
1	83000001	83200000	800	0.087422	1.85926
2	119000001	119200000	251	0.447711	14.1258
2	118900001	119100000	414	0.357422	11.0517
2	127100001	127300000	672	0.289669	8.74501
2	118800001	119000000	433	0.191821	5.41365
2	127500001	127700000	1661	0.178644	4.96502
2	18200001	18400000	1232	0.160799	4.35747
2	127600001	127800000	1494	0.160376	4.34307
2	106200001	106400000	420	0.159903	4.32696
2	127400001	127600000	1236	0.151158	4.02923
2	127000001	127200000	855	0.150391	4.00311
2	109900001	110100000	627	0.14706	3.88971
2	113800001	114000000	417	0.132425	3.39144
2	109800001	110000000	691	0.129424	3.28927
2	18300001	18500000	1246	0.124367	3.11709
2	130600001	130800000	883	0.119366	2.94683
2	118600001	118800000	601	0.119199	2.94114
2	115600001	115800000	1400	0.114477	2.78038
2	109700001	109900000	811	0.104855	2.45278
2	115500001	115700000	1053	0.103251	2.39817
2	130500001	130700000	931	0.101964	2.35436
2	10300001	10500000	1872	0.101631	2.34302
2	97100001	97300000	687	0.100536	2.30574
2	121900001	122100000	1069	0.0998105	2.28104
2	106300001	106500000	435	0.0954872	2.13385
2	56200001	56400000	1469	0.0951624	2.12279
2	113700001	113900000	512	0.093342	2.06081
2	113400001	113600000	983	0.0922743	2.02446
2	116600001	116800000	1090	0.0921779	2.02118
2	117800001	118000000	1060	0.0910238	1.98188
2	131800001	132000000	1641	0.0907285	1.97183
2	109600001	109800000	803	0.0902925	1.95698
2	130700001	130900000	687	0.0894551	1.92847
2	111300001	111500000	1116	0.088544	1.89746
2	56300001	56500000	1646	0.0881426	1.88379
2	97200001	97400000	674	0.0877791	1.87141
2	113900001	114100000	275	0.0871658	1.85053
2	118700001	118900000	411	0.0860975	1.81416
3	88800001	89000000	521	0.3326	10.2067
3	88900001	89100000	771	0.259477	7.71709
3	37600001	37800000	623	0.256876	7.62853
3	37700001	37900000	736	0.252434	7.4773
3	88700001	88900000	561	0.230873	6.74323
3	89000001	89200000	939	0.21171	6.0908
3	95600001	95800000	743	0.15279	4.08479
3	37500001	37700000	571	0.142404	3.73119
3	17400001	17600000	421	0.13934	3.62687
3	89100001	89300000	874	0.136154	3.5184
3	37800001	38000000	769	0.128621	3.26193
3	100200001	100400000	1124	0.123802	3.09786
3	88600001	88800000	635	0.118571	2.91976
3	42700001	42900000	755	0.118369	2.91289
3	17900001	18100000	624	0.116567	2.85153
3	90400001	90600000	476	0.112982	2.72948
3	40100001	40300000	661	0.111081	2.66476
3	17500001	17700000	444	0.110282	2.63755
3	99800001	100000000	1105	0.108484	2.57634
3	40000001	40200000	834	0.102866	2.38507
3	100300001	100500000	1287	0.102683	2.37884
3	70400001	70600000	1027	0.0981542	2.22465
3	96100001	96300000	386	0.0972166	2.19272
3	99900001	100100000	931	0.0969085	2.18224
3	8300001	8500000	343	0.095917	2.14848
3	56600001	56800000	789	0.0948098	2.11078
3	90600001	90800000	719	0.0945935	2.10342
3	61700001	61900000	1140	0.0944074	2.09708
3	42800001	43000000	671	0.0931717	2.05501
3	79200001	79400000	947	0.0929371	2.04702
3	102200001	102400000	723	0.0881135	1.8828
3	87700001	87900000	790	0.087598	1.86525
3	9900001	10100000	1263	0.0873424	1.85655
3	12900001	13100000	814	0.0871237	1.8491
3	27600001	27800000	681	0.0865145	1.82836
4	113300001	113500000	500	0.211137	6.07129
4	101100001	101300000	667	0.182771	5.10553
4	18100001	18300000	1463	0.138911	3.61226
4	97000001	97200000	928	0.138706	3.60528
4	87200001	87400000	1061	0.138174	3.58717
4	101000001	101200000	657	0.135556	3.49804
4	101200001	101400000	867	0.132054	3.37881
4	24900001	25100000	435	0.12686	3.20197
4	110600001	110800000	746	0.126334	3.18406
4	99900001	100100000	565	0.124733	3.12956
4	110900001	111100000	803	0.124257	3.11335
4	113400001	113600000	680	0.122977	3.06977
4	104200001	104400000	1386	0.116526	2.85014
4	109400001	109600000	1306	0.113034	2.73125
4	101600001	101800000	1039	0.111958	2.69461
4	18000001	18200000	1815	0.111608	2.6827
4	112000001	112200000	1937	0.110463	2.64372
4	104300001	104500000	1765	0.109829	2.62213
4	108800001	109000000	654	0.109824	2.62196
4	49600001	49800000	681	0.108783	2.58652
4	105300001	105500000	1596	0.107068	2.52813
4	96400001	96600000	639	0.105463	2.47348
4	110500001	110700000	678	0.103322	2.40059
4	57400001	57600000	1440	0.103218	2.39705
4	57500001	57700000	1291	0.103173	2.39552
4	112700001	112900000	1724	0.102297	2.36569
4	113200001	113400000	611	0.102153	2.36079
4	1700001	1900000	1655	0.101645	2.3435
4	108900001	109100000	718	0.0995059	2.27067
4	109300001	109500000	1540	0.0985097	2.23675
4	56100001	56300000	1566	0.0982588	2.22821
4	107700001	107900000	1890	0.0976641	2.20796
4	25800001	26000000	720	0.0971638	2.19093
4	111000001	111200000	1075	0.0956501	2.13939
4	100000001	100200000	667	0.0948296	2.11146
4	97800001	98000000	767	0.0944099	2.09717
4	33700001	33900000	993	0.0941217	2.08735
4	97300001	97500000	708	0.0919967	2.01501
4	110100001	110300000	1353	0.091966	2.01396
4	87100001	87300000	1202	0.0914626	1.99682
4	97400001	97600000	964	0.0914427	1.99614
4	105000001	105200000	1873	0.0912247	1.98872
4	25700001	25900000	687	0.0912005	1.9879
4	99800001	100000000	745	0.0907073	1.97111
4	96500001	96700000	842	0.0901871	1.9534
4	56200001	56400000	1776	0.0893643	1.92538
4	112800001	113000000	1406	0.089106	1.91659
4	33600001	33800000	1087	0.0888281	1.90713
4	97700001	97900000	871	0.0879259	1.87641
4	101300001	101500000	949	0.0871466	1.84988
4	114500001	114700000	939	0.0869142	1.84197
4	110700001	110900000	752	0.086436	1.82569
5	46700001	46900000	642	0.274473	8.22764
5	46800001	47000000	566	0.257273	7.64205
5	32500001	32700000	858	0.241069	7.09036
5	35600001	35800000	1292	0.219876	6.36882
5	35800001	36000000	681	0.215418	6.21704
5	35900001	36100000	811	0.208528	5.98246
5	35500001	35700000	1531	0.200267	5.70121
5	46600001	46800000	571	0.167052	4.57036
5	46900001	47100000	476	0.16616	4.53999
5	25200001	25400000	248	0.160971	4.36332
5	9100001	9300000	1399	0.160235	4.33827
5	22600001	22800000	940	0.140634	3.67093
5	9200001	9400000	1771	0.133839	3.43958
5	83800001	84000000	715	0.130985	3.34241
5	93600001	93800000	1582	0.130515	3.32641
5	94800001	95000000	366	0.130205	3.31586
5	47700001	47900000	746	0.128993	3.27459
5	93500001	93700000	1541	0.127605	3.22734
5	39500001	39700000	1194	0.12503	3.13967
5	86500001	86700000	858	0.123498	3.08751
5	86400001	86600000	845	0.121237	3.01053
5	27600001	27800000	695	0.120948	3.00069
5	47000001	47200000	588	0.118752	2.92592
5	26300001	26500000	1194	0.117113	2.87012
5	94700001	94900000	506	0.116891	2.86256
5	36600001	36800000	1003	0.115311	2.80877
5	44400001	44600000	1429	0.1131	2.7335
5	35400001	35600000	1225	0.112852	2.72505
5	47600001	47800000	946	0.111816	2.68978
5	22500001	22700000	906	0.109977	2.62717
5	84000001	84200000	1312	0.109145	2.59884
5	47100001	47300000	729	0.108671	2.5827
5	103500001	103700000	483	0.107847	2.55465
5	76700001	76900000	1295	0.106835	2.5202
5	39400001	39600000	1398	0.105045	2.45925
5	34600001	34800000	1009	0.103314	2.40032
5	26400001	26600000	1241	0.100498	2.30444
5	107700001	107900000	878	0.0995531	2.27227
5	86100001	86300000	952	0.0978139	2.21306
5	36700001	36900000	991	0.0977747	2.21173
5	107800001	108000000	772	0.0955402	2.13565
5	35700001	35900000	753	0.0941518	2.08838
5	96900001	97100000	741	0.0914083	1.99497
5	22200001	22400000	723	0.0906684	1.96978
5	27700001	27900000	776	0.0895361	1.93123
5	83100001	83300000	712	0.0884565	1.89448
5	57200001	57400000	1349	0.0882393	1.88708
5	110400001	110600000	1193	0.0855611	1.7959
5	34700001	34900000	1173	0.0852202	1.78429
6	35500001	35700000	536	0.227618	6.63241
6	35400001	35600000	592	0.226155	6.5826
6	35200001	35400000	940	0.197551	5.60874
6	35100001	35300000	1058	0.194299	5.49802
6	12100001	12300000	1055	0.190891	5.38199
6	12200001	12400000	959	0.1883	5.29377
6	35300001	35500000	801	0.187228	5.25728
6	35600001	35800000	780	0.173384	4.78594
6	85600001	85800000	1016	0.170232	4.67863
6	35000001	35200000	988	0.168284	4.6123
6	37600001	37800000	876	0.166552	4.55334
6	85700001	85900000	1357	0.152441	4.07291
6	37300001	37500000	1126	0.148343	3.93339
6	69600001	69800000	1074	0.140731	3.67423
6	37700001	37900000	718	0.13875	3.60678
6	17300001	17500000	889	0.138339	3.59279
6	12300001	12500000	957	0.123297	3.08067
6	37500001	37700000	1248	0.122911	3.06752
6	34900001	35100000	928	0.120219	2.97587
6	68100001	68300000	465	0.119978	2.96767
6	90800001	91000000	963	0.119177	2.94039
6	36100001	36300000	1477	0.118689	2.92378
6	59300001	59500000	918	0.117887	2.89647
6	16000001	16200000	975	0.11735	2.87819
6	37400001	37600000	1271	0.11716	2.87172
6	15900001	16100000	1378	0.116836	2.86069
6	69700001	69900000	891	0.111888	2.69223
6	37200001	37400000	827	0.110227	2.63568
6	12400001	12600000	1137	0.107984	2.55931
6	94000001	94200000	1081	0.107633	2.54736
6	85800001	86000000	1508	0.107612	2.54665
6	68000001	68200000	681	0.105898	2.48829
6	90200001	90400000	1235	0.104445	2.43882
6	15300001	15500000	880	0.103879	2.41955
6	91800001	92000000	1096	0.102836	2.38404
6	59400001	59600000	928	0.10276	2.38146
6	70200001	70400000	836	0.100827	2.31565
6	11300001	11500000	1383	0.0994225	2.26783
6	70100001	70300000	985	0.0987935	2.24641
6	84200001	84400000	1291	0.0987224	2.24399
6	96500001	96700000	887	0.0986037	2.23995
6	36200001	36400000	1263	0.0947834	2.10988
6	36000001	36200000	1248	0.0946751	2.1062
6	15200001	15400000	853	0.0941637	2.08878
6	11900001	12100000	1088	0.093775	2.07555
6	15400001	15600000	861	0.0936588	2.07159
6	12000001	12200000	1145	0.0919256	2.01259
6	33900001	34100000	1082	0.0907268	1.97177
6	84300001	84500000	1469	0.0906238	1.96826
6	90300001	90500000	1428	0.0904251	1.9615
6	17400001	17600000	1190	0.0889436	1.91106
6	91700001	91900000	960	0.0888233	1.90696
6	81900001	82100000	1018	0.0884875	1.89553
6	93900001	94100000	1129	0.0880063	1.87915
6	59200001	59400000	1011	0.0877855	1.87163
6	89600001	89800000	434	0.0871684	1.85062
7	16500001	16700000	230	0.468941	14.8486
7	16400001	16600000	308	0.39174	12.2201
7	16600001	16800000	140	0.247663	7.31486
7	16300001	16500000	325	0.181469	5.0612
7	63000001	63200000	1040	0.164224	4.47408
7	50500001	50700000	283	0.156382	4.20709
7	43700001	43900000	727	0.145904	3.85035
7	50600001	50800000	458	0.142278	3.7269
7	62900001	63100000	1147	0.137666	3.56988
7	16200001	16400000	542	0.13464	3.46685
7	44400001	44600000	940	0.132627	3.39832
7	44500001	44700000	815	0.120304	2.97876
7	89500001	89700000	1109	0.11939	2.94765
7	61300001	61500000	1071	0.118429	2.91493
7	57000001	57200000	481	0.118416	2.91449
7	49500001	49700000	658	0.117395	2.87972
7	57700001	57900000	720	0.114104	2.76768
7	57100001	57300000	604	0.112983	2.72951
7	89700001	89900000	929	0.112529	2.71405
7	8800001	9000000	1020	0.111384	2.67507
7	89600001	89800000	1095	0.111376	2.6748
7	43800001	44000000	871	0.111217	2.66939
7	35200001	35400000	469	0.105481	2.4741
7	57600001	57800000	607	0.100639	2.30924
7	49600001	49800000	719	0.100397	2.30101
7	21900001	22100000	949	0.0982209	2.22692
7	63100001	63300000	1356	0.0981471	2.2244
7	61400001	61600000	1074	0.0979369	2.21725
7	69100001	69300000	1163	0.0973115	2.19596
7	57200001	57400000	780	0.0971195	2.18942
7	47700001	47900000	360	0.0949847	2.11674
7	50900001	51100000	525	0.0939509	2.08154
7	63500001	63700000	1212	0.0925857	2.03506
7	63600001	63800000	1074	0.0919512	2.01346
7	61200001	61400000	1105	0.091773	2.00739
7	88000001	88200000	988	0.0911236	1.98528
7	53600001	53800000	671	0.090666	1.9697
7	50700001	50900000	666	0.0898376	1.9415
7	22000001	22200000	769	0.0898211	1.94094
7	62800001	63000000	1051	0.0895602	1.93205
7	88100001	88300000	917	0.0886865	1.90231
7	50400001	50600000	293	0.0872612	1.85378
7	36600001	36800000	939	0.0870895	1.84793
7	88800001	89000000	587	0.0862413	1.81906
7	51300001	51500000	505	0.0860188	1.81148
8	68800001	69000000	1244	0.132207	3.38402
8	68900001	69100000	1431	0.124098	3.10794
8	18900001	19100000	1027	0.114298	2.77428
8	89300001	89500000	1056	0.0998322	2.28178
8	95200001	95400000	622	0.0917671	2.00719
8	91300001	91500000	1708	0.0900312	1.94809
8	19000001	19200000	1109	0.0872063	1.85191
8	20600001	20800000	886	0.0870033	1.845
8	29800001	30000000	765	0.0865256	1.82874
8	74200001	74400000	528	0.0864789	1.82715
9	36400001	36600000	713	0.156714	4.21839
9	55400001	55600000	1007	0.148873	3.95143
9	57500001	57700000	1343	0.145974	3.85273
9	63200001	63400000	492	0.134818	3.47291
9	36300001	36500000	856	0.130556	3.32781
9	59500001	59700000	941	0.127191	3.21324
9	36500001	36700000	561	0.127045	3.20827
9	28600001	28800000	747	0.110986	2.66152
9	59400001	59600000	992	0.110984	2.66145
9	27300001	27500000	783	0.107331	2.53708
9	27200001	27400000	691	0.106689	2.51522
9	1	200000	1056	0.104788	2.4505
9	74800001	75000000	745	0.102738	2.38071
9	78700001	78900000	923	0.102459	2.37121
9	76100001	76300000	962	0.100061	2.28957
9	74900001	75100000	911	0.0928049	2.04252
9	79400001	79600000	567	0.0885112	1.89634
9	76200001	76400000	981	0.088241	1.88714
9	63800001	64000000	566	0.0882307	1.88679
9	63100001	63300000	546	0.0872789	1.85438
10	81400001	81600000	400	0.164577	4.4861
10	81500001	81700000	457	0.139156	3.6206
10	63100001	63300000	564	0.11896	2.93301
10	15000001	15200000	1198	0.113042	2.73152
10	15100001	15300000	1071	0.112415	2.71017
10	63200001	63400000	599	0.111709	2.68614
10	81000001	81200000	719	0.102188	2.36198
10	73600001	73800000	694	0.0984104	2.23337
10	48900001	49100000	883	0.0983763	2.23221
10	81100001	81300000	638	0.0952981	2.12741
10	59300001	59500000	891	0.0936752	2.07215
10	98000001	98200000	1195	0.0923492	2.02701
10	19800001	20000000	431	0.0916752	2.00406
10	96900001	97100000	1402	0.0910189	1.98172
10	83300001	83500000	795	0.0905827	1.96687
10	97000001	97200000	1399	0.0901244	1.95126
10	73500001	73700000	884	0.0871758	1.85087
10	67600001	67800000	987	0.086944	1.84298
10	20400001	20600000	538	0.086715	1.83518
10	89000001	89200000	1172	0.0854966	1.7937
11	37600001	37800000	197	0.187901	5.28019
11	37700001	37900000	122	0.172328	4.74999
11	95000001	95200000	381	0.151385	4.03696
11	37800001	38000000	230	0.147357	3.89982
11	95100001	95300000	584	0.145362	3.8319
11	37900001	38100000	318	0.133551	3.42978
11	12700001	12900000	821	0.12719	3.21321
11	94000001	94200000	258	0.119284	2.94404
11	30200001	30400000	643	0.113871	2.75974
11	10700001	10900000	871	0.11294	2.72805
11	12800001	13000000	1060	0.112271	2.70527
11	77400001	77600000	565	0.106875	2.52156
11	30300001	30500000	812	0.101557	2.3405
11	94100001	94300000	295	0.101017	2.32211
11	11000001	11200000	1144	0.0970264	2.18625
11	67100001	67300000	818	0.0952967	2.12736
11	95200001	95400000	852	0.0951208	2.12137
11	11100001	11300000	1271	0.0938636	2.07857
11	11300001	11500000	923	0.0923412	2.02674
11	67200001	67400000	899	0.0918839	2.01117
11	10800001	11000000	1199	0.0912173	1.98847
11	29900001	30100000	1188	0.0910804	1.98381
11	95700001	95900000	487	0.0900487	1.94868
11	94200001	94400000	330	0.0879242	1.87635
11	37500001	37700000	297	0.0879112	1.87591
11	26000001	26200000	845	0.0876148	1.86582
11	17200001	17400000	1688	0.0873155	1.85563
12	36100001	36300000	512	0.183558	5.13233
12	68400001	68600000	1312	0.137005	3.54737
12	35500001	35700000	803	0.13083	3.33714
12	56200001	56400000	1255	0.124601	3.12506
12	35400001	35600000	765	0.121706	3.0265
12	67600001	67800000	1703	0.119091	2.93747
12	56100001	56300000	1191	0.114577	2.78378
12	17200001	17400000	507	0.114389	2.77738
12	67700001	67900000	793	0.104187	2.43004
12	36000001	36200000	512	0.101782	2.34816
12	17000001	17200000	778	0.101621	2.34268
12	11600001	11800000	1676	0.101036	2.32276
12	65200001	65400000	743	0.0971501	2.19046
12	40300001	40500000	1180	0.095974	2.15042
12	11700001	11900000	1381	0.0934367	2.06403
12	67500001	67700000	2606	0.0928071	2.0426
12	68300001	68500000	1796	0.0875219	1.86266
13	61000001	61200000	222	0.297733	9.01956
13	64000001	64200000	490	0.24639	7.27152
13	64100001	64300000	612	0.23296	6.81428
13	60300001	60500000	1231	0.220048	6.37468
13	64400001	64600000	809	0.217752	6.29651
13	52300001	52500000	285	0.210012	6.03299
13	64200001	64400000	683	0.20124	5.73433
13	60400001	60600000	1152	0.195729	5.5467
13	64300001	64500000	720	0.193174	5.45972
13	52200001	52400000	274	0.188952	5.31597
13	64500001	64700000	1165	0.187628	5.2709
13	16600001	16800000	868	0.180708	5.0353
13	45600001	45800000	923	0.178818	4.97095
13	44900001	45100000	457	0.178048	4.94473
13	61100001	61300000	512	0.176285	4.88471
13	60500001	60700000	1068	0.175097	4.84426
13	61300001	61500000	509	0.174873	4.83664
13	44500001	44700000	291	0.173594	4.79309
13	60200001	60400000	1452	0.173047	4.77447
13	55900001	56100000	389	0.171624	4.72602
13	60000001	60200000	1087	0.170265	4.67975
13	59300001	59500000	602	0.162493	4.41514
13	27500001	27700000	457	0.162018	4.39897
13	63900001	64100000	553	0.161525	4.38219
13	45700001	45900000	968	0.159929	4.32785
13	59600001	59800000	412	0.15956	4.31528
13	60600001	60800000	942	0.158117	4.26616
13	61500001	61700000	445	0.15808	4.2649
13	60100001	60300000	1397	0.15433	4.13722
13	59400001	59600000	691	0.151973	4.05698
13	55800001	56000000	503	0.148269	3.93087
13	61200001	61400000	636	0.147982	3.9211
13	80600001	80800000	211	0.14793	3.91933
13	61600001	61800000	486	0.144592	3.80568
13	16500001	16700000	938	0.141956	3.71593
13	59100001	59300000	534	0.141789	3.71025
13	61400001	61600000	386	0.14094	3.68134
13	59500001	59700000	632	0.140109	3.65305
13	44400001	44600000	498	0.136672	3.53603
13	64600001	64800000	1102	0.136366	3.52562
13	44600001	44800000	170	0.133757	3.43679
13	300001	500000	758	0.133074	3.41354
13	59000001	59200000	629	0.132634	3.39856
13	59200001	59400000	593	0.128618	3.26183
13	62600001	62800000	709	0.125038	3.13994
13	59900001	60100000	797	0.123129	3.07495
13	200001	400000	633	0.120884	2.99851
13	27700001	27900000	694	0.11951	2.95173
13	60700001	60900000	938	0.117263	2.87523
13	27600001	27800000	551	0.11318	2.73622
13	61700001	61900000	421	0.110033	2.62908
13	58000001	58200000	819	0.110031	2.62901
13	65800001	66000000	1245	0.109727	2.61866
13	62500001	62700000	672	0.108927	2.59142
13	58100001	58300000	818	0.103492	2.40638
13	59700001	59900000	495	0.102673	2.37849
13	400001	600000	852	0.10181	2.34911
13	56400001	56600000	863	0.101073	2.32402
13	27400001	27600000	547	0.100037	2.28875
13	62700001	62900000	804	0.100022	2.28824
13	74100001	74300000	500	0.0970825	2.18816
13	58600001	58800000	963	0.0957093	2.14141
13	56600001	56800000	584	0.0956931	2.14086
13	54500001	54700000	822	0.0945135	2.10069
13	56300001	56500000	749	0.090299	1.95721
13	19200001	19400000	1588	0.0898225	1.94098
13	25700001	25900000	1198	0.0896309	1.93446
13	59800001	60000000	696	0.0895364	1.93124
13	25500001	25700000	1047	0.0893456	1.92475
13	63000001	63200000	571	0.0885214	1.89669
13	27800001	28000000	790	0.0884431	1.89402
13	58700001	58900000	1251	0.0884051	1.89273
13	56700001	56900000	541	0.0882716	1.88818
13	57900001	58100000	834	0.0880232	1.87972
13	65700001	65900000	996	0.0875445	1.86343
13	25600001	25800000	1064	0.0853155	1.78754
13	56500001	56700000	822	0.0852332	1.78473
14	62000001	62200000	825	0.140498	3.66629
14	72800001	73000000	878	0.126749	3.19819
14	6300001	6500000	1315	0.125708	3.16275
14	11800001	12000000	561	0.123876	3.10038
14	65900001	66100000	1049	0.120006	2.96862
14	73500001	73700000	897	0.116739	2.85739
14	75500001	75700000	442	0.114313	2.77479
14	62100001	62300000	1038	0.113497	2.74701
14	72900001	73100000	812	0.111754	2.68767
14	6200001	6400000	1689	0.111242	2.67024
14	75400001	75600000	394	0.108525	2.57773
14	65800001	66000000	1465	0.107797	2.55295
14	74000001	74200000	1655	0.103898	2.4202
14	78500001	78700000	967	0.102573	2.37509
14	54400001	54600000	693	0.101959	2.35419
14	73900001	74100000	1502	0.101312	2.33216
14	17900001	18100000	1397	0.0981526	2.22459
14	41500001	41700000	407	0.0980881	2.2224
14	67100001	67300000	557	0.0967883	2.17814
14	79700001	79900000	489	0.0962518	2.15988
14	50900001	51100000	998	0.0962384	2.15942
14	31000001	31200000	860	0.095598	2.13762
14	12200001	12400000	506	0.0935962	2.06946
14	67200001	67400000	491	0.0930696	2.05153
14	36400001	36600000	1066	0.0929345	2.04694
14	52300001	52500000	764	0.0924711	2.03116
14	73400001	73600000	867	0.0921601	2.02057
14	45600001	45800000	444	0.0912872	1.99085
14	67000001	67200000	512	0.0907594	1.97288
14	71900001	72100000	729	0.0904065	1.96087
14	89800001	90000000	1750	0.0902658	1.95608
14	66400001	66600000	580	0.0896973	1.93672
14	75600001	75800000	582	0.0891501	1.91809
14	72700001	72900000	1056	0.0885866	1.89891
14	62500001	62700000	813	0.0883903	1.89222
14	66300001	66500000	472	0.0880513	1.88068
14	60200001	60400000	1480	0.0871744	1.85083
14	6700001	6900000	1473	0.0871477	1.84992
14	60100001	60300000	1287	0.0871289	1.84928
14	73600001	73800000	878	0.086595	1.8311
14	38200001	38400000	1033	0.08657	1.83025
14	18000001	18200000	1401	0.0864017	1.82452
14	12100001	12300000	490	0.0851033	1.78031
15	73200001	73400000	768	0.116852	2.86124
15	50100001	50300000	571	0.11267	2.71886
15	31900001	32100000	720	0.11199	2.6957
15	67800001	68000000	1287	0.108243	2.56813
15	73100001	73300000	747	0.0997677	2.27958
15	31800001	32000000	565	0.0972777	2.1948
16	21900001	22100000	1128	0.147558	3.90666
16	66300001	66500000	1513	0.127494	3.22356
16	66200001	66400000	1301	0.126827	3.20085
16	62300001	62500000	729	0.116179	2.83832
16	62200001	62400000	891	0.115064	2.80036
16	76200001	76400000	1689	0.113513	2.74756
16	38700001	38900000	473	0.110531	2.64603
16	39100001	39300000	428	0.107566	2.54508
16	22000001	22200000	1001	0.107291	2.53572
16	4800001	5000000	1494	0.104125	2.42793
16	47000001	47200000	598	0.0989279	2.25099
16	66400001	66600000	1281	0.095264	2.12625
16	73600001	73800000	1174	0.0939247	2.08065
16	76300001	76500000	1758	0.0939214	2.08054
16	27300001	27500000	652	0.0934388	2.0641
16	43100001	43300000	732	0.0921823	2.02133
16	40500001	40700000	337	0.091391	1.99438
16	21100001	21300000	1483	0.0881449	1.88387
16	32000001	32200000	1758	0.0874819	1.86129
17	3100001	3300000	1380	0.22541	6.55723
17	3200001	3400000	943	0.182567	5.09859
17	1000001	1200000	1130	0.170536	4.68898
17	3000001	3200000	1844	0.16211	4.4021
17	36500001	36700000	1660	0.145468	3.8355
17	37900001	38100000	2267	0.138408	3.59514
17	39900001	40100000	828	0.13729	3.55707
17	36600001	36800000	1893	0.136937	3.54506
17	38000001	38200000	2076	0.134418	3.45929
17	52300001	52500000	497	0.134117	3.44905
17	57900001	58100000	820	0.1333	3.42123
17	2900001	3100000	1929	0.122877	3.06637
17	51600001	51800000	543	0.110821	2.6559
17	60700001	60900000	883	0.106986	2.52534
17	24400001	24600000	993	0.100276	2.29689
17	2800001	3000000	1320	0.098887	2.2496
17	26000001	26200000	1208	0.0988756	2.24921
17	60600001	60800000	970	0.0960773	2.15394
17	26100001	26300000	1616	0.0959347	2.14908
17	27000001	27200000	1010	0.0941498	2.08831
17	1100001	1300000	1238	0.0939629	2.08195
17	51100001	51300000	813	0.0921707	2.02093
17	22700001	22900000	916	0.0917357	2.00612
17	35500001	35700000	1336	0.0913922	1.99443
17	58100001	58300000	585	0.0881218	1.88308
17	13900001	14100000	1717	0.0880866	1.88188
17	56200001	56400000	896	0.0880206	1.87964
17	57400001	57600000	920	0.0854951	1.79365
18	24900001	25100000	1395	0.160651	4.35243
18	25300001	25500000	686	0.153612	4.11278
18	23800001	24000000	551	0.145255	3.82825
18	23900001	24100000	551	0.143966	3.78437
18	24000001	24200000	516	0.118107	2.90396
18	7900001	8100000	1359	0.113593	2.75028
18	25000001	25200000	1208	0.107102	2.52929
18	23700001	23900000	644	0.102252	2.36416
18	25200001	25400000	929	0.100314	2.29818
18	8000001	8200000	1081	0.100305	2.29787
18	12400001	12600000	741	0.0952107	2.12443
18	56900001	57100000	1225	0.0927013	2.039
18	57000001	57200000	1318	0.0889061	1.90978
18	16000001	16200000	1200	0.0872473	1.85331
18	14900001	15100000	836	0.0859797	1.81015
18	16100001	16300000	1060	0.0853456	1.78856
18	45600001	45800000	724	0.0851316	1.78128
19	49000001	49200000	573	0.220253	6.38166
19	48900001	49100000	581	0.168122	4.60679
19	41900001	42100000	390	0.15054	4.00819
19	34000001	34200000	502	0.137646	3.56919
19	42000001	42200000	527	0.135534	3.49729
19	39300001	39500000	448	0.132424	3.39141
19	39400001	39600000	427	0.124575	3.12418
19	49100001	49300000	644	0.113569	2.74946
19	34100001	34300000	597	0.110883	2.65801
19	27000001	27200000	588	0.105036	2.45895
19	9400001	9600000	990	0.100478	2.30376
19	33900001	34100000	536	0.0960317	2.15238
19	32700001	32900000	390	0.0957194	2.14175
19	38600001	38800000	710	0.0939892	2.08284
19	9500001	9700000	764	0.0871855	1.8512
20	37300001	37500000	501	0.251494	7.44529
20	37200001	37400000	650	0.214302	6.17905
20	37100001	37300000	867	0.105262	2.46664
20	30500001	30700000	890	0.0948405	2.11183
20	62800001	63000000	1335	0.0939503	2.08152
20	38600001	38800000	1059	0.0931892	2.05561
20	32000001	32200000	889	0.0928417	2.04378
20	56700001	56900000	1242	0.0901505	1.95215
20	36100001	36300000	850	0.0879068	1.87576
20	30400001	30600000	852	0.0865613	1.82995
20	31400001	31600000	933	0.0865146	1.82836
20	37400001	37600000	980	0.0857498	1.80232
20	30900001	31100000	917	0.0857415	1.80204
20	64100001	64300000	2129	0.0855398	1.79517
21	26300001	26500000	639	0.142759	3.74327
21	26200001	26400000	483	0.135961	3.51183
21	41900001	42100000	701	0.115019	2.79883
21	64500001	64700000	462	0.113304	2.74044
21	31800001	32000000	824	0.110787	2.65475
21	34600001	34800000	1244	0.107331	2.53708
21	65300001	65500000	1049	0.105586	2.47767
21	27700001	27900000	870	0.10478	2.45023
21	27800001	28000000	1129	0.0979814	2.21876
21	34700001	34900000	1291	0.0968217	2.17928
21	25900001	26100000	1005	0.0961395	2.15605
21	22500001	22700000	877	0.0947299	2.10806
21	64400001	64600000	590	0.0934188	2.06342
21	65200001	65400000	827	0.093094	2.05237
22	49200001	49400000	571	0.187754	5.27519
22	49300001	49500000	579	0.183766	5.13941
22	45000001	45200000	744	0.178085	4.94599
22	43300001	43500000	466	0.143022	3.75223
22	49400001	49600000	569	0.142724	3.74208
22	45100001	45300000	743	0.123713	3.09483
22	44900001	45100000	664	0.120896	2.99892
22	47600001	47800000	347	0.119802	2.96167
22	49100001	49300000	415	0.116685	2.85555
22	47500001	47700000	508	0.11238	2.70898
22	15000001	15200000	619	0.104876	2.4535
22	49500001	49700000	563	0.104614	2.44458
22	47900001	48100000	511	0.103705	2.41363
22	34900001	35100000	951	0.102599	2.37598
22	43200001	43400000	666	0.101332	2.33284
22	42600001	42800000	781	0.0976924	2.20892
22	34200001	34400000	682	0.094436	2.09806
22	16200001	16400000	810	0.093808	2.07667
22	43400001	43600000	465	0.0926893	2.03859
22	42300001	42500000	599	0.0877418	1.87014
22	39000001	39200000	1247	0.0869391	1.84281
22	35000001	35200000	1060	0.0869042	1.84163
22	50000001	50200000	368	0.0864597	1.82649
22	32200001	32400000	796	0.0851572	1.78215
23	15300001	15500000	629	0.118906	2.93117
23	16400001	16600000	520	0.117235	2.87428
23	5600001	5800000	1576	0.115932	2.82991
23	38600001	38800000	572	0.104712	2.44792
23	15400001	15600000	707	0.103875	2.41942
23	16300001	16500000	579	0.101346	2.33332
23	38700001	38900000	617	0.0885277	1.8969
23	9700001	9900000	648	0.0880152	1.87945
23	34400001	34600000	1549	0.0857617	1.80273
24	20000001	20200000	644	0.10555	2.47645
24	21800001	22000000	971	0.0965661	2.17058
24	50100001	50300000	1159	0.09422	2.0907
24	20100001	20300000	664	0.0913054	1.99147
24	800001	1000000	457	0.0907992	1.97424
24	21700001	21900000	768	0.0900322	1.94812
24	61600001	61800000	1677	0.0880897	1.88199
24	50000001	50200000	1042	0.0854052	1.79059
25	9900001	10100000	759	0.15881	4.28975
25	7700001	7900000	895	0.13105	3.34463
25	7600001	7800000	922	0.117733	2.89123
25	26600001	26800000	808	0.116192	2.83877
25	2900001	3100000	606	0.104469	2.43964
25	10100001	10300000	1526	0.0934245	2.06362
25	27100001	27300000	440	0.0921357	2.01974
25	26700001	26900000	658	0.0885175	1.89655
25	25100001	25300000	1134	0.088407	1.89279
25	25000001	25200000	1125	0.0877181	1.86934
25	9500001	9700000	889	0.0867086	1.83497
25	7500001	7700000	1494	0.0859665	1.8097
26	20700001	20900000	343	0.178958	4.97571
26	27200001	27400000	1460	0.161925	4.3958
26	27100001	27300000	1002	0.132944	3.40911
26	1800001	2000000	1540	0.128619	3.26186
26	20600001	20800000	381	0.11881	2.9279
26	29800001	30000000	621	0.116352	2.84421
26	20400001	20600000	385	0.111494	2.67882
26	21500001	21700000	396	0.109344	2.60562
26	21400001	21600000	421	0.103149	2.3947
26	1700001	1900000	1698	0.0971793	2.19145
26	100001	300000	476	0.0968917	2.18166
26	18700001	18900000	912	0.09245	2.03044
26	12800001	13000000	591	0.0915662	2.00035
26	20800001	21000000	397	0.0851965	1.78349
26	17600001	17800000	1071	0.0850942	1.78
27	31700001	31900000	658	0.180564	5.03039
27	200001	400000	872	0.149426	3.97026
27	31600001	31800000	823	0.134635	3.46668
27	19400001	19600000	1070	0.101111	2.32531
27	31800001	32000000	561	0.0974462	2.20054
27	16400001	16600000	1412	0.0908902	1.97733
27	16300001	16500000	1321	0.0878115	1.87252
28	13500001	13700000	653	0.121925	3.03395
28	7600001	7800000	1600	0.121208	3.00954
28	19000001	19200000	388	0.111153	2.66721
28	17800001	18000000	1308	0.0872658	1.85394
29	31200001	31400000	677	0.108298	2.57001
29	21400001	21600000	985	0.102412	2.36961
29	31300001	31500000	749	0.0938328	2.07752
29	44800001	45000000	1064	0.0894612	1.92868

## Sheet: Table S3
CHR	BIN_START	BIN_END	log2(θπ·control/θπ·Begait
1	71800001	72000000	0.404525
1	71700001	71900000	0.347676
1	106900001	107100000	0.371294
1	8600001	8800000	0.45006
1	114900001	115100000	0.57547
1	115000001	115200000	0.496913
1	114500001	114700000	0.328229
1	117700001	117900000	0.397232
1	135200001	135400000	0.320651
1	110600001	110800000	0.32326
1	154600001	154800000	0.453407
1	83100001	83300000	0.383541
1	141900001	142100000	0.861741
1	8700001	8900000	0.315277
1	113200001	113400000	0.49354
1	17800001	18000000	0.449005
1	17900001	18100000	0.350678
1	141800001	142000000	0.370703
1	50300001	50500000	0.328647
1	118900001	119100000	0.751259
1	119000001	119200000	0.435685
1	74600001	74800000	0.31109
1	145800001	146000000	0.456947
1	41600001	41800000	0.335734
1	42400001	42600000	0.438835
1	70500001	70700000	0.377541
1	64800001	65000000	0.335752
1	64700001	64900000	0.566573
1	146600001	146800000	0.32104
1	114400001	114600000	0.538616
1	53900001	54100000	0.316307
1	107000001	107200000	0.394561
1	150200001	150400000	0.38445
1	150300001	150500000	0.316823
1	119700001	119900000	0.592368
1	82400001	82600000	0.793937
1	82500001	82700000	0.40498
1	61400001	61600000	0.333037
1	147000001	147200000	0.551643
1	146900001	147100000	0.422971
1	117000001	117200000	0.33712
1	134900001	135100000	0.481481
1	134800001	135000000	0.48273
1	37100001	37300000	0.396293
2	135300001	135500000	0.346562
2	13800001	14000000	0.561385
2	70700001	70900000	0.409124
2	135400001	135600000	0.311582
2	88800001	89000000	0.590816
2	88900001	89100000	0.432734
2	130900001	131100000	0.348594
2	113700001	113900000	0.659827
2	100100001	100300000	0.574648
2	127000001	127200000	0.483959
2	13900001	14100000	0.651562
2	113900001	114100000	0.584757
2	113800001	114000000	0.900561
2	109900001	110100000	0.357676
2	131000001	131200000	0.396174
2	127400001	127600000	0.36801
2	9100001	9300000	0.340272
2	105500001	105700000	0.32443
2	109500001	109700000	0.423489
2	105800001	106000000	0.389596
2	104500001	104700000	0.545116
2	100000001	100200000	0.347678
2	89200001	89400000	0.3272
2	96300001	96500000	0.372317
2	113600001	113800000	0.425625
2	127100001	127300000	0.780445
2	105600001	105800000	0.446816
2	105700001	105900000	0.369475
2	106200001	106400000	1.27344
2	106100001	106300000	0.411586
2	110500001	110700000	0.356965
2	104400001	104600000	0.357836
2	117900001	118100000	0.553872
2	105100001	105300000	0.398821
2	106300001	106500000	0.510852
2	131700001	131900000	0.372356
2	70900001	71100000	0.747582
2	70800001	71000000	0.739052
2	71000001	71200000	0.37529
2	110600001	110800000	0.403433
2	77600001	77800000	0.324373
2	63000001	63200000	0.456729
2	20100001	20300000	0.417155
2	73500001	73700000	0.468307
2	119000001	119200000	1.46366
2	118900001	119100000	0.816739
3	102000001	102200000	0.417084
3	14200001	14400000	0.374265
3	8300001	8500000	0.890308
3	88800001	89000000	0.515223
3	21900001	22100000	0.35601
3	77700001	77900000	0.366089
3	37500001	37700000	0.469857
3	45500001	45700000	0.485489
3	55000001	55200000	0.348039
3	40400001	40600000	0.355573
3	97000001	97200000	0.609995
3	37600001	37800000	1.00295
3	37700001	37900000	0.45293
3	98000001	98200000	0.318726
3	88700001	88900000	0.531533
3	43200001	43400000	0.361502
3	21800001	22000000	0.400137
3	16900001	17100000	0.459668
3	27400001	27600000	0.43646
3	51400001	51600000	0.359109
3	96500001	96700000	0.337909
3	17000001	17200000	0.53714
3	96900001	97100000	0.489053
3	27300001	27500000	0.394453
4	99900001	100100000	0.331963
4	100000001	100200000	0.349342
4	91100001	91300000	0.957693
4	91200001	91400000	0.382036
4	27800001	28000000	0.443339
4	114400001	114600000	0.315502
4	113300001	113500000	0.809017
4	113400001	113600000	0.458728
4	21600001	21800000	0.536228
4	21700001	21900000	0.53426
4	110500001	110700000	0.362059
4	110600001	110800000	0.354011
4	19700001	19900000	0.326533
4	19600001	19800000	0.577344
4	89800001	90000000	0.384674
4	89900001	90100000	0.343254
4	51900001	52100000	0.375373
4	91800001	92000000	0.334777
4	96400001	96600000	0.436911
4	96500001	96700000	0.439321
4	50400001	50600000	0.593431
4	55800001	56000000	0.36198
4	46100001	46300000	0.314163
4	110200001	110400000	0.31349
4	110100001	110300000	0.324288
4	101600001	101800000	0.450429
4	113100001	113300000	0.309747
4	113200001	113400000	0.308194
4	25800001	26000000	0.53135
4	25700001	25900000	0.794338
4	87200001	87400000	0.509932
4	76800001	77000000	0.498216
4	84700001	84900000	0.370991
4	90200001	90400000	0.335693
4	91000001	91200000	0.75792
4	76900001	77100000	0.334336
4	114500001	114700000	0.777899
4	114600001	114800000	0.459339
5	98000001	98200000	0.365977
5	86400001	86600000	0.632866
5	73800001	74000000	0.446951
5	22600001	22800000	0.30759
5	22500001	22700000	0.370638
5	47400001	47600000	0.323496
5	104200001	104400000	0.308486
5	92100001	92300000	0.431567
5	25200001	25400000	1.3656
5	25600001	25800000	0.342445
5	8900001	9100000	0.317611
5	43400001	43600000	0.42682
5	63700001	63900000	0.316797
5	58900001	59100000	0.461574
5	44200001	44400000	0.417478
5	25400001	25600000	0.387352
5	25500001	25700000	0.48731
5	94700001	94900000	0.384617
5	92200001	92400000	0.443282
5	73900001	74100000	0.332206
5	25300001	25500000	0.590588
5	93400001	93600000	0.317777
5	63900001	64100000	0.518778
5	63800001	64000000	0.450228
5	25900001	26100000	0.417044
5	87500001	87700000	0.309518
5	74000001	74200000	0.38556
5	74100001	74300000	0.336159
5	44100001	44300000	0.345359
5	44400001	44600000	0.357507
5	25800001	26000000	0.372777
5	26200001	26400000	0.333395
5	33100001	33300000	0.630501
5	58800001	59000000	0.322082
5	86500001	86700000	0.815242
5	35700001	35900000	1.01421
5	35800001	36000000	0.771818
5	36100001	36300000	0.421565
5	56600001	56800000	0.383852
6	25500001	25700000	0.365249
6	90200001	90400000	0.309221
6	12200001	12400000	0.747942
6	12100001	12300000	0.625677
6	37900001	38100000	0.384208
6	37800001	38000000	0.309974
6	30400001	30600000	0.349794
6	15200001	15400000	0.341034
6	92200001	92400000	0.372262
6	92300001	92500000	0.315453
6	19800001	20000000	0.425116
6	19900001	20100000	0.338495
6	30100001	30300000	0.330456
6	33900001	34100000	0.598731
6	67000001	67200000	0.352477
6	66900001	67100000	0.393806
6	81900001	82100000	0.381871
6	37700001	37900000	0.410968
6	57100001	57300000	0.342267
6	29100001	29300000	0.371723
6	20200001	20400000	0.661355
6	96500001	96700000	0.45674
6	49100001	49300000	0.352596
6	15300001	15500000	0.345146
6	20100001	20300000	0.387703
6	68000001	68200000	0.351433
6	69000001	69200000	0.491228
6	68900001	69100000	0.499323
6	105600001	105800000	0.324669
6	35500001	35700000	0.677725
6	35400001	35600000	0.626395
6	85700001	85900000	0.749703
6	85600001	85800000	1.15695
6	68800001	69000000	0.327354
7	50900001	51100000	0.623084
7	57400001	57600000	0.309807
7	51000001	51200000	0.354025
7	15700001	15900000	0.340704
7	57500001	57700000	0.36958
7	67200001	67400000	0.705613
7	67100001	67300000	0.310627
7	105700001	105900000	0.400893
7	93100001	93300000	0.372324
7	35400001	35600000	0.368531
7	12400001	12600000	0.322988
7	17300001	17500000	0.347984
7	17200001	17400000	0.323143
7	47700001	47900000	0.542707
7	47600001	47800000	0.356822
7	36800001	37000000	0.365957
7	26900001	27100000	0.549809
7	27000001	27200000	0.347974
7	50400001	50600000	0.379119
7	50500001	50700000	0.498315
7	16300001	16500000	0.388744
7	16500001	16700000	0.506994
7	61200001	61400000	0.316369
7	106000001	106200000	0.57174
7	67300001	67500000	0.602564
7	57600001	57800000	0.332338
7	58900001	59100000	0.338095
7	39500001	39700000	0.338047
7	22000001	22200000	0.385319
7	21900001	22100000	0.322469
7	51100001	51300000	0.374801
7	51200001	51400000	0.58518
7	35300001	35500000	0.392101
7	52800001	53000000	0.353712
7	104700001	104900000	0.363666
7	50600001	50800000	0.355841
7	10500001	10700000	0.337967
7	104600001	104800000	0.397266
7	106100001	106300000	0.364157
8	72700001	72900000	0.349575
8	15100001	15300000	0.366959
8	80400001	80600000	0.339579
8	46000001	46200000	0.367688
8	42200001	42400000	0.457222
8	86800001	87000000	0.323783
8	55500001	55700000	0.328651
8	73900001	74100000	0.373884
8	63500001	63700000	0.308035
8	45900001	46100000	0.353254
8	54100001	54300000	0.335052
8	80500001	80700000	0.446262
8	68800001	69000000	0.3528
8	91300001	91500000	0.419237
8	38700001	38900000	0.366566
8	1300001	1500000	0.911906
8	1200001	1400000	0.417175
8	38600001	38800000	0.356348
8	18900001	19100000	0.336227
8	90600001	90800000	0.312868
8	28900001	29100000	0.372837
8	29000001	29200000	0.333957
8	82700001	82900000	0.349567
8	42300001	42500000	0.47938
8	72200001	72400000	0.397113
8	38800001	39000000	0.339067
8	91200001	91400000	0.311958
8	38100001	38300000	0.328273
8	60900001	61100000	0.423471
9	60000001	60200000	0.415893
9	66600001	66800000	0.955487
9	74900001	75100000	0.701983
9	75400001	75600000	0.389092
9	60100001	60300000	0.418841
9	75100001	75300000	0.356982
9	29000001	29200000	0.465062
9	28600001	28800000	0.587807
9	49000001	49200000	0.382515
9	76200001	76400000	0.505773
9	76100001	76300000	0.433697
9	60200001	60400000	0.377817
9	3000001	3200000	0.318519
9	55400001	55600000	0.58786
9	57500001	57700000	0.660224
9	79400001	79600000	0.454297
9	74800001	75000000	0.401794
9	28500001	28700000	0.309917
9	57600001	57800000	0.329737
9	48500001	48700000	0.373107
9	55500001	55700000	0.339101
9	59400001	59600000	0.336182
9	90000001	90200000	0.368147
9	71600001	71800000	0.31492
10	60100001	60300000	0.320122
10	73600001	73800000	0.498527
10	87900001	88100000	0.460187
10	88100001	88300000	0.410348
10	80800001	81000000	0.382056
10	59400001	59600000	0.670522
10	50800001	51000000	0.500073
10	44200001	44400000	0.473075
10	44300001	44500000	0.425941
10	52900001	53100000	0.454169
10	53000001	53200000	0.339045
10	67600001	67800000	0.361284
10	24300001	24500000	0.331673
10	24200001	24400000	0.311083
10	88700001	88900000	0.325733
10	63200001	63400000	0.43916
10	63100001	63300000	0.414898
10	81400001	81600000	0.976403
10	81500001	81700000	0.863696
10	34500001	34700000	0.317068
10	89600001	89800000	0.382214
10	27700001	27900000	0.657296
10	27600001	27800000	0.370534
10	66700001	66900000	0.355973
10	66600001	66800000	0.452845
10	59500001	59700000	0.343563
10	50000001	50200000	0.375766
10	59300001	59500000	0.34089
10	2700001	2900000	0.460192
10	64900001	65100000	0.457095
10	54900001	55100000	0.51748
11	37700001	37900000	0.52363
11	67100001	67300000	0.764911
11	9200001	9400000	0.35898
11	3500001	3700000	0.321352
11	94200001	94400000	0.601244
11	12800001	13000000	0.361087
11	61300001	61500000	0.320104
11	2800001	3000000	0.313846
11	19400001	19600000	0.399636
11	36200001	36400000	0.338003
11	37600001	37800000	0.514622
11	85900001	86100000	0.374537
11	24300001	24500000	0.572836
11	37800001	38000000	0.788326
11	38000001	38200000	0.560777
11	37900001	38100000	0.765143
11	4500001	4700000	0.3542
11	67200001	67400000	0.705191
11	94000001	94200000	0.328804
11	48300001	48500000	0.312978
11	37500001	37700000	0.328898
11	19300001	19500000	0.34105
12	36100001	36300000	0.379521
12	36000001	36200000	0.341583
12	67500001	67700000	0.659363
12	33100001	33300000	0.409049
12	33900001	34100000	0.392625
12	65600001	65800000	0.359747
12	37500001	37700000	0.356263
12	35500001	35700000	0.518986
12	35400001	35600000	0.503335
12	67800001	68000000	0.616806
12	67600001	67800000	1.03578
12	53100001	53300000	0.316978
12	34100001	34300000	0.404832
12	67700001	67900000	0.809622
12	71400001	71600000	0.543952
12	41800001	42000000	0.376887
12	57400001	57600000	0.322002
12	57500001	57700000	0.428926
12	65700001	65900000	0.356507
12	65800001	66000000	0.332513
12	23700001	23900000	0.654092
12	23800001	24000000	0.648203
12	25300001	25500000	0.626478
13	60300001	60500000	0.545768
13	59000001	59200000	0.335346
13	73800001	74000000	0.415241
13	19300001	19500000	0.368299
13	59100001	59300000	0.982349
13	64500001	64700000	0.331178
13	27500001	27700000	0.513845
13	62500001	62700000	0.36048
13	46000001	46200000	0.331982
13	27700001	27900000	0.340985
13	27600001	27800000	0.556811
13	60400001	60600000	0.622154
13	21500001	21700000	0.39985
13	21600001	21800000	0.35832
13	44600001	44800000	0.953969
13	58100001	58300000	0.347695
13	44700001	44900000	0.472658
13	200001	400000	0.502349
13	300001	500000	0.31041
13	80600001	80800000	0.407679
13	39100001	39300000	0.58872
13	61500001	61700000	0.790479
13	61600001	61800000	0.397285
13	61400001	61600000	0.804179
13	64000001	64200000	0.427153
13	59500001	59700000	0.403051
13	55900001	56100000	0.346055
13	12500001	12700000	0.34617
13	60500001	60700000	0.51066
13	34700001	34900000	0.317705
13	19200001	19400000	0.362962
13	44500001	44700000	0.774382
13	77200001	77400000	0.39477
13	39500001	39700000	0.584029
13	39400001	39600000	0.471273
13	58000001	58200000	0.492383
13	64600001	64800000	0.399455
13	29200001	29400000	0.634402
13	29300001	29500000	0.308909
13	44900001	45100000	1.1629
13	44800001	45000000	0.611097
13	39000001	39200000	0.32429
13	65800001	66000000	0.362715
13	52300001	52500000	1.63762
13	52400001	52600000	0.527947
13	52200001	52400000	1.31826
13	61000001	61200000	0.729878
13	59200001	59400000	0.617108
14	79700001	79900000	0.419149
14	6300001	6500000	0.380632
14	52300001	52500000	0.664621
14	40500001	40700000	0.460054
14	60100001	60300000	0.330206
14	26800001	27000000	0.33656
14	42100001	42300000	0.314697
14	89800001	90000000	0.47638
14	89700001	89900000	0.372846
14	77700001	77900000	0.364801
14	77600001	77800000	0.362943
14	44500001	44700000	0.469482
14	75400001	75600000	0.675635
14	75500001	75700000	0.514246
14	80700001	80900000	0.410944
14	46700001	46900000	0.336089
14	54400001	54600000	0.488565
14	74800001	75000000	0.590509
14	40900001	41100000	0.372507
14	36700001	36900000	0.323974
14	60200001	60400000	0.366966
14	48700001	48900000	0.410972
14	61500001	61700000	0.333288
14	48900001	49100000	0.498538
14	48800001	49000000	0.486921
14	66300001	66500000	0.361654
15	52400001	52600000	0.345298
15	21900001	22100000	0.420302
15	16300001	16500000	0.356817
15	42000001	42200000	0.333446
15	9900001	10100000	0.34573
15	31800001	32000000	0.393473
15	8800001	9000000	0.530637
15	8700001	8900000	0.352856
15	66700001	66900000	0.339003
15	48900001	49100000	0.314834
15	18900001	19100000	0.381828
15	47600001	47800000	0.706188
15	51500001	51700000	0.323534
15	42100001	42300000	0.333265
15	19400001	19600000	0.312049
15	31700001	31900000	0.315332
15	59900001	60100000	0.56072
15	45900001	46100000	0.411448
15	46000001	46200000	0.31077
15	75200001	75400000	0.404181
16	73600001	73800000	0.518039
16	76300001	76500000	0.354655
16	62200001	62400000	0.314648
16	47200001	47400000	0.309819
16	5900001	6100000	0.386921
16	73700001	73900000	0.673196
16	58700001	58900000	0.354838
16	76200001	76400000	0.395874
16	31900001	32100000	0.466627
16	31800001	32000000	0.347476
16	45700001	45900000	0.320773
16	30400001	30600000	0.383247
16	30300001	30500000	0.315419
16	42100001	42300000	0.456954
16	45800001	46000000	0.338429
16	66200001	66400000	0.342334
16	49000001	49200000	0.341996
16	33200001	33400000	0.309397
16	48200001	48400000	0.320304
16	36700001	36900000	0.338731
16	55200001	55400000	0.307568
16	6600001	6800000	0.309959
16	39100001	39300000	0.315386
16	47900001	48100000	0.459555
17	18100001	18300000	0.444805
17	10200001	10400000	0.574582
17	3200001	3400000	0.790142
17	15600001	15800000	0.343693
17	34200001	34400000	0.597615
17	34300001	34500000	0.330232
17	13700001	13900000	0.362562
17	13900001	14100000	0.34266
17	31400001	31600000	0.319252
17	68400001	68600000	0.368679
17	18000001	18200000	0.327784
17	63800001	64000000	0.373495
17	51600001	51800000	0.320565
17	70100001	70300000	0.498459
17	22700001	22900000	0.349024
17	22400001	22600000	0.399999
17	22300001	22500000	0.353438
17	3300001	3500000	0.316837
17	3100001	3300000	0.471616
18	24900001	25100000	0.683117
18	54300001	54500000	0.540846
18	24600001	24800000	0.364087
18	7800001	8000000	0.386376
18	21300001	21500000	0.392343
18	7900001	8100000	0.512617
18	35600001	35800000	0.41797
18	49100001	49300000	0.458588
18	36000001	36200000	0.312756
18	54400001	54600000	0.409348
18	12300001	12500000	0.374607
18	7700001	7900000	0.431753
18	7600001	7800000	0.41047
18	25200001	25400000	0.313281
18	35700001	35900000	0.390586
18	38000001	38200000	0.661439
18	35900001	36100000	0.463007
18	21200001	21400000	0.540106
18	21100001	21300000	0.309716
18	8000001	8200000	0.400621
18	49600001	49800000	0.562784
18	56700001	56900000	0.31934
18	43400001	43600000	0.38944
18	43500001	43700000	0.337105
18	23900001	24100000	0.320495
18	49500001	49700000	0.329519
19	46400001	46600000	0.382033
19	26500001	26700000	0.673589
19	48300001	48500000	0.404888
19	33900001	34100000	0.499506
19	19300001	19500000	0.694729
19	33800001	34000000	0.343068
19	22800001	23000000	0.585265
19	46800001	47000000	0.481813
19	32400001	32600000	0.463973
19	18000001	18200000	0.493641
19	37900001	38100000	0.33915
19	22700001	22900000	0.545221
19	46500001	46700000	0.591435
19	25300001	25500000	0.388741
19	39400001	39600000	0.395642
19	39300001	39500000	0.464001
19	24400001	24600000	0.316412
19	26600001	26800000	0.445322
19	8400001	8600000	0.368268
19	34000001	34200000	0.465689
19	24900001	25100000	0.313987
19	46600001	46800000	0.474309
19	46700001	46900000	0.509258
19	32500001	32700000	0.457445
19	49000001	49200000	0.648815
19	19400001	19600000	1.08222
19	19500001	19700000	0.59626
19	32700001	32900000	0.398744
19	32600001	32800000	0.581904
19	20300001	20500000	0.334539
19	20000001	20200000	0.391507
19	8300001	8500000	0.36234
19	33700001	33900000	0.334774
19	22600001	22800000	0.321856
19	33600001	33800000	0.358843
20	70100001	70300000	0.327159
20	31200001	31400000	0.399281
20	37300001	37500000	0.501998
20	31100001	31300000	0.492753
20	23700001	23900000	0.490618
20	45000001	45200000	0.459376
20	44900001	45100000	0.359405
20	23600001	23800000	0.570554
20	36800001	37000000	0.399756
20	36900001	37100000	0.326334
21	22600001	22800000	0.656918
21	31600001	31800000	0.384596
21	41900001	42100000	0.488568
21	25900001	26100000	0.355548
21	54100001	54300000	0.352054
21	31000001	31200000	0.360259
21	38700001	38900000	0.420589
21	22500001	22700000	0.861397
21	19600001	19800000	0.31916
21	26200001	26400000	0.362434
21	26300001	26500000	0.552173
21	22400001	22600000	0.387659
21	31500001	31700000	0.42702
21	46500001	46700000	0.428049
21	34500001	34700000	0.355669
21	55900001	56100000	0.380546
21	26400001	26600000	0.434547
22	17300001	17500000	0.352171
22	11800001	12000000	0.319448
22	36800001	37000000	0.382392
22	42300001	42500000	0.473654
22	42200001	42400000	0.455006
22	50000001	50200000	0.510332
22	47500001	47700000	0.458592
22	49900001	50100000	0.527959
22	47600001	47800000	0.370485
22	39400001	39600000	0.396127
22	50400001	50600000	0.311305
22	16900001	17100000	0.381839
22	43400001	43600000	0.606502
22	43300001	43500000	0.345725
22	34600001	34800000	0.334401
22	43500001	43700000	0.639495
22	48000001	48200000	0.352904
23	38500001	38700000	0.313904
23	30000001	30200000	0.375392
23	48400001	48600000	0.45892
23	34300001	34500000	0.559548
23	38600001	38800000	0.746657
23	38700001	38900000	0.709767
23	27700001	27900000	0.362208
23	27800001	28000000	0.351228
23	48600001	48800000	0.594095
23	48500001	48700000	0.429251
23	34400001	34600000	1.02941
23	34500001	34700000	0.378073
23	30100001	30300000	0.332867
23	37000001	37200000	0.370885
24	200001	400000	0.392031
24	61600001	61800000	0.479115
24	61500001	61700000	0.361044
24	300001	500000	0.457644
24	700001	900000	0.634868
24	21800001	22000000	0.341809
24	25100001	25300000	0.621489
24	25200001	25400000	0.466736
24	42100001	42300000	0.392379
24	33900001	34100000	0.321911
24	54800001	55000000	0.377924
24	800001	1000000	0.583781
24	43400001	43600000	0.363637
24	37000001	37200000	0.516627
24	43300001	43500000	0.34612
25	26600001	26800000	0.380105
25	26700001	26900000	0.317941
25	33400001	33600000	0.376134
25	33900001	34100000	0.327204
25	33300001	33500000	0.446175
25	28000001	28200000	0.36761
25	34000001	34200000	0.372199
25	36300001	36500000	0.401483
25	3600001	3800000	0.498497
25	3500001	3700000	0.581888
26	20900001	21100000	0.31763
26	27700001	27900000	0.3586
26	27200001	27400000	0.57984
26	27100001	27300000	0.393484
26	36500001	36700000	0.349108
26	36400001	36600000	0.415269
26	29000001	29200000	0.378646
26	31800001	32000000	0.394523
26	31900001	32100000	0.362816
26	36100001	36300000	0.407649
26	36000001	36200000	0.424535
26	28100001	28300000	0.341642
27	18400001	18600000	0.72524
27	31700001	31900000	0.390986
27	19400001	19600000	0.473782
27	19300001	19500000	0.33491
27	7100001	7300000	0.649908
27	7000001	7200000	0.593351
27	6900001	7100000	0.323114
27	18600001	18800000	0.3956
27	18500001	18700000	1.058
27	200001	400000	0.494403
27	19800001	20000000	0.434975
27	24200001	24400000	0.347212
27	9700001	9900000	0.394196
28	38900001	39100000	0.420378
28	38800001	39000000	0.387275
28	42800001	43000000	0.365714
28	36700001	36900000	0.411991
28	41500001	41700000	0.307555
28	41600001	41800000	0.323115
28	2300001	2500000	0.582106
28	27900001	28100000	0.344728
28	27800001	28000000	0.321059
28	19800001	20000000	0.493967
28	36600001	36800000	0.307904
28	42900001	43100000	0.340122
28	10700001	10900000	0.572273
28	10800001	11000000	0.501845
29	17800001	18000000	0.400656
29	17700001	17900000	0.497127
29	4700001	4900000	0.458478
29	28400001	28600000	0.331071
29	21400001	21600000	0.397887
29	4800001	5000000	0.387829
29	11800001	12000000	0.317216
29	11900001	12100000	0.326168
29	31200001	31400000	0.472884
29	31100001	31300000	0.462968
29	17300001	17500000	0.398305
29	39900001	40100000	0.327623
29	39800001	40000000	0.311093
29	43300001	43500000	0.372095
